# Supplementary material for: Matrix Metalloproteinases Family Gene Polymorphisms Are Associated with Thrombosis Risk in Myeloproliferative Neoplasms
Source: Int J Mol Sci. 2025 Jul 11;26(14):6646. doi: 10.3390/ijms26146646 (PMC12295408; doi:10.3390/ijms26146646)
Supplement: Supplementary file 1 [file ijms-26-06646-s001.zip]

Archive with 1 entries (1 files):
- ijms-3695386-supplementary.xlsx
