# Supplementary material for: Matrix Metalloproteinases Family Gene Polymorphisms Are Associated with Thrombosis Risk in Myeloproliferative Neoplasms
Source: Int J Mol Sci. 2025 Jul 11;26(14):6646. doi: 10.3390/ijms26146646 (PMC12295408; doi:10.3390/ijms26146646)
Supplement: Supplementary file 1 [file ijms-26-06646-s001.zip › ijms-3695386-supplementary.xlsx]

## Sheet: Table S1
Table S1. MMP-1, MMP-2, MMP-3, and MMP-9 polymorphisms genotype distribution among clinical MPN characteristics.
Genotypes and Features	MMP-1 rs1799750										MMP-2 rs243865										MMP-3 rs3025058										MMP-9 rs3918242										MMP-9 rs17576
	1G1G	1G2G	2G2G	P value	2G2G	1G1G+1G2G	P value	1G1G	1G2G+2G2G	P value	CC	CT	TT	P value	TT	CT+CC	P value	CC	CT+TT	P value	5A5A	5A6A	6A6A	P value	6A6A	5A5A+5A6A	P value	5A5A	5A6A+6A6A	P value	CC	CT	TT	P value	TT	CT+CC	P value	CC	CT+TT	P value	AA	AG	GG	P value	GG	GA+AA	P value	AA	GA+GG
	n (%)	n (%)	n (%)		n (%)	n (%)		n (%)	n (%)		n (%)	n (%)	n (%)		n (%)	n (%)		n (%)	n (%)		n (%)	n (%)	n (%)		n (%)	n (%)		n (%)	n (%)		n (%)	n (%)	n (%)		n (%)	n (%)		n (%)	n (%)		n (%)	n (%)	n (%)		n (%)	n (%)		n (%)	n (%)
Venous thrombosis				0.041			0.417			0.091				0.061			0.150			0.022				0.825			0.621			0.772				0.640			0.320			0.950				1.000			0.985
Negative	15 (75.0%)	30 (96.8%)	17 (81.0%)		17 (81.0%)	45 (88.2%)		15 (75.0%)	47 (90.4%)		42 (93.3%)	16 (76.2%)	4 (66.7%)		4 (66.7%)	58 (87.9%)		42 (93.3%)	20 (74.1%)		15 (88.2%)	30 (83.3%)	17 (89.5%)		17 (89.5%)	45 (84.9%)		15 (88.2%)	47 (85.5%)		44 (86.3%	16 (88.9%)	2 (66.7%)		2 (66.7%)	60 (87.0%)		44 (86.3%)	18 (85.7%)		25 (86.2%)	28 (84.8%)	9 (90.0%)		9 (90.0%)	53 (85.5%)		25 (86.2%)	37 (86.0%)
Positive	5 (25.0%)	1 (3.2%)	4 (19.0%)		4 (19.0%)	6 (11.8%)		5 (25.0%)	5 (9.6%)		3 (6.7%)	5 (23.8%)	2 (33.3%)		2( 33.3%)	8 (12.1%)		3 (6.7%)	7 (25.9%)		2 (11.8%)	6 (5.0%)	2 (10.5%)		2 (10.5%)	8 (15.1%)		2 (11.8%)	8 (14.5%)		7 (13.7%)	2 (11.1%)	1 (33.3%)		1 (33.3%)	9 (13.05%)		7 (13.7%)	3 (14.3%)		4 (13.8%)	5 (15.2%)	1 (10.0%)		1 (10.0%)	9 (14.5%)		4 (13.8%)	6 (14.0%)
Arterial thrombosis				0.131			0.112			0.593				0.451			0.387			0.591				0.547			0.288			0.530				0.030			0.861			0.019				0.682			0.448
Negative	14 (66.7%)	17 (50.0%)	16 (76.2%)		16 (76.2%)	31 (56.4%)		14 (66.7%)	33 (60.0%)		32 (64.0%)	11 (52.4%)	4 (80.0%)		4 (80.0%)	43 (60.6%)		32 (64.0%)	15 (57.7%)		10 (55.6%)	22 (59.5%)	15 (71.4%)		15 (71.4%)	32 (58.2%)		10 (55.6%)	37 (63.8%)		39 (69.6%)	6 (35.3%)	2 (66.7%)		2 (66.7%)	45 (61.6%)		39 (69.6%)	8 (40.0%)		22 (66.7%)	18 (56.3%)	7 (63.6%)		7 (63.6%)	40 (61.5%)		22 (66.7%)	25 (58.1%)
Positive	7 (33.3%)	17 (50.0%)	5 (23.8%)		5 (23.8%)	24 (43.6%)		7 (33.3%)	22 (40.0%)		18 (36.0%)	10 (47.6%)	1 (20.0%)		1 (20.0%)	28 (39.4%)		18 (36.0%)	11 (42.3%)		8 (44.4%)	15 (40.5%)	6 (28.6%)		6 (28.6%)	23 (41.8%)		8 (44.4%)	21 (36.2%)		17 (30.4%)	11 (64.7%)	1 (33.3%)		1 (33.3%)	28 (38.4%)		17 (30.4%)	12 (60.0%)		11 (33.3%)	14 (43.8%)	4 (36.4%)		4 (36.4%)	25 (38.5%)		11 (33.3%)	18 (41.9%)
Fact of any thrombosis				0.406			0.284			0.762				0.532			0.685			0.371				0.621			0.376			0.925				0.084			1.000			0.045				0.675			1.000
Negative	16 (61.5%)	19 (51.4%)	17 (68.0%)		17 (68.0%)	35 (55.6%)		16 (61.5%)	36 (58.1%)		35 (63.6%)	14 (51.9%)	3 (50.0%)		3 (50.0%)	49 (59.8%)		35 (63.6%)	17 (51.5%)		12 (60.0%)	24 (54.5%)	16 (66.7%)		16 (66.7%)	36 (56.3%)		12 (60.0%)	40 (58.8%)		43 (65.2%)	7 (36.8%)	2 (66.7%)		2 (66.7%)	50 (58.8%)		43 (65.2%)	9 (40.9%)		22 (59.5%)	21 (55.3%)	9 (69.2%)		9 (69.2%)	43 (57.3%)		22 (59.5%)	30 (58.8%)
Positive	10 (38.5%)	18 (48.6%)	8 (32.0%)		8 (32.0%)	28 (44.4%)		10 (38.5%)	26 (41.9%)		20 (36.4%)	13 (48.1%)	3 (50.0%)		3 (50.0%)	33 (40.2%)		20 (36.4%)	16 (48.5%)		8 (40.0%)	20 (45.5%)	8 (33.3%)		8 (33.3%)	28 (43.8%)		8 (40.0%)	28 (41.2%)		23 (34.8%)	12 (63.2%)	1 (33.3%)		1 (33.3%)	35 (41.2%)		23 (34.8%)	13 (59.1)		15 (40.5%)	17 (44.7%)	4 (30.8%)		4 (30.8%)	32 (42.7%)		15 (40.5%)	21 (41.2%)
Mean platelet volume (MPV)				0.364			0.457			0.233				0.603			0.608			0.758				0.908			0.666			0.815				0.572			1.000			0.722				0.707			0.554
Normal	8 (57.1%)	6 (35.3%)	8 (57.1%)		8 (57.1%)	14 (45.2%)		8 (57.1%)	14 (45.2%)		15 (51.7%)	6 (50.0%)	1 (25.0%)		1 (25.0%)	21 (51.2%)		15 (51.7%)	7 (43.8%)		6 (46.2%)	10 (47.6%)	6 (54.5%)		6 (54.5%)	16 (47.1%)		6 (46.2%)	16 (50.0%)		18 (51.4%)	4 (44.4%)	0 (0%)		0 (0%)	22 (50.0%)		18 (51.4%)	4 (40.0%)		11 (55.0%)	10 (45.5%)	1 (33.3%)		1 (33.3%)	21 (50.0%)		11 (55.0%)	11 (44.0%)
Abnormal	6 (42.9%)	11 (64.7%)	6 (42.9%)		6 (42.9%)	17 (54.8%)		6 (42.9%)	17 (54.8%)		14 (48.3%)	6 (50.0%)	3 (75.0%)		3 (75.0%)	20 (48.8%)		14 (48.3%)	9 (56.3%)		7 (53.8%)	11 (52.4%)	5 (45.5%)		5 (45.5%)	18 (52.9%)		7 (53.8%)	16 (50.0%)		17 (48.6%)	5 (55.6%)	1 (100.0%)		1 (100.0%)	22 (50.0%)		17 (48.6%)	6 (60.0%)		9 (45.0%)	12 (54.5%)	2 (66.7%)		2 (66.7%)	21 (50.0%)		9 (45.0%)	14 (56.0%)
Platelet count				0.471			0.513			0.248				0.374			1.000			0.279				0.552			0.730			0.321				0.429			1.000			0.301				0.165			0.046
Normal	5 (19.2%)	5 (13.5%)	6 (24.0%)		6 (24.0%)	10 (15.9%)		5 (19.2%)	11 (17.7%)		14 (25.5%)	3 (11.1%)	1 (16.7%)		1 (16.7%)	17 (20.7)		14 (25.5%)	4 (12.1)		2 (10.0%)	10 (22.7%)	4 (16.7%)		4 (16.7%)	12 (18.8%)		2 (10.0%)	14 (20.6%)		16 (24.2%)	1 (5.3%)	1 (33.3%)		1 (33.3%)	17 (20.0%)		16 (24.2%)	2 (9.1%)		12 (32.4%)	5 (13.2%)	1 (7.7%)		1 (7.7%)	17 (22.7%)		12 (32.4%)	6 (11.8%)
Decreased	4 (15.4%)	2 (5.4%)	1 (4.0%)		1 (4.0%)	6 (9.5%)		4 (15.4%)	3 (4.8%)		2 (3.6%)	3 (11.1%)	0 (0%)		0 (0%)	5 (6.1%)		2 (3.6%)	3 (9.1%)		3 (15.0%)	3 (6.8%)	1 (4.2%)		1 (4.2%)	6 (9.4%)		3 (15.0%)	4 (5.9%)		4 (6.1%)	1 (5.3%)	0 (0%)		0 (0%)	5 (5.9%)		4 (6.1%)	1 (4.5%)		1 (2.7%)	3 (7.9%)	1 (7.7%)		1 (7.7%)	4 (5.3%)		1 (2.7%)	4 (7.8%)
Increased	17 (65.4%)	30 (81.1%)	18 (72.0%)		18 (72.0%)	47 (74.6%)		17 (65.4%)	48 (77.4%)		39 (70.9%)	21 (77.8)	5 (83.3%)		5 (83.3%)	60 (73.25)		39 (70.9%)	26 (78.8%)		15 (75.0%)	31 (70.5%)	19 (79.2%)		19 (79.2%)	46 (71.9%)		15 (75.0%)	50 (73.5%)		46 (69.7)	17 (89.4%)	2 (66.7%)		2 (66.7%)	63 (74.1%)		46 (69.7%)	19 (86.4%)		24 (64.9%)	30 (78.9%)	11 (84.6%)		11 (84.6%)	54 (72.0%)		24 (64.9 %)	41 (80.4%)
Platelet count				0.748			0.483			0.989				0.309			0.812			0.133				0.524			0.826			0.230				0.202			0.574			0.127				0.062			0.018
Normal	5 (19.2%)	6 (16.2%)	6 (24.0%)		6 (24.0%)	11 (17.5%)		5 (19.2%)	12 (19.4%)		14 (25.5%)	3 (11.1%)	1 (16.7%)		1 (16.7%)	17 (20.7%)		14 (25.5%)	4 (12.1%)		2 (10.0%)	10 (22.7%)	5 (20.8%)		5 (20.8%)	12 (18.8%)		2 (10.0%)	15 (22.1%)		16 (24.2%)	1 (5.3%)	1 (33.3%)		1 (33.3%)	17 (20.0%)		16 (24.2%)	2 (9.1%)		12 (32.4%)	5 (13.2%)	1 (7.7%)		1 (7.7%)	17 (22.7%)		12 (32.4%)	6 (11.8%)
Abnormal	21 (80.8%)	31 (83.8%)	19 (76.0%)		19 (76.0%)	52 (82.5%)		21 (80.8%)	50 (80.6%)		41 (74.5)	24 (88.9%)	5 (83.3%)		5 (83.3%)	65 (79.3%)		41 (74.5%)	29 (87.9%)		18 (90.0%)	34 (77.3%)	19 (79.2%)		19 (79.2%)	52 (81.3%)		18 (90.0%)	53 (77.9%)		50 (75.8%)	18 (94.7%)	2 (66.7%)		2 (66.7%)	68 (80.0%)		50 (75.8%)	20 (90.9%)		25 (67.6%)	33 (86.8%)	12 (92.3%)		12 (92.3%)	58 (77.3%)		25 (67.6%)	45 (88.2%)
[truncated: 1 more columns]
